# Supplementary material for: First-Principles Molecular Dynamics Simulations of Ammonia Adsorption onto MFI Zeolite Nanosheets
Source: ACS Nanosci Au. 2025 Dec 29;6(2):263–9. doi: 10.1021/acsnanoscienceau.5c00151 (PMC13087932; doi:10.1021/acsnanoscienceau.5c00151)
Supplement: Supplementary file 1 [file ng5c00151_si_001.zip]

Archive with 8 entries (7 files):
- xyz files/
- __MACOSX/._xyz files
- xyz files/U0.INI.xyz
- __MACOSX/xyz files/._U0.INI.xyz
- xyz files/NH3_MFI.INI.xyz
- __MACOSX/xyz files/._NH3_MFI.INI.xyz
- xyz files/U7.INI.xyz
- __MACOSX/xyz files/._U7.INI.xyz
