# Supplementary material for: First-Principles Molecular Dynamics Simulations of Ammonia Adsorption onto MFI Zeolite Nanosheets
Source: ACS Nanosci Au. 2025 Dec 29;6(2):263–9. doi: 10.1021/acsnanoscienceau.5c00151 (PMC13087932; doi:10.1021/acsnanoscienceau.5c00151)
Supplement: Supplementary file 1 [file ng5c00151_si_001.zip › xyz files/U0.INI.xyz]

524
U0.INI.xyz 
Si  6.387355831  3.510356871  10.94146632
Si  1.494848223  3.661407574  10.88840562
Si  1.564990102  4.941249059  2.109156211
Si  3.870814922  5.681986106  4.08823022
Si  4.414090962  4.944227152  7.11511519
Si  7.616105935  4.826946296  7.058112975
Si  8.588706218  5.36103057  4.120498642
Si  6.28436019  5.064931658  2.189438539
Si  11.59227463  4.803635732  4.560901564
Si  13.99816379  5.451789277  2.697260977
Si  14.44856389  4.70125667  13.07917859
Si  17.59707166  4.759390564  13.05132166
Si  18.50051036  5.332096593  2.58223638
Si  16.44550119  5.011958576  4.718536962
Si  16.00150458  3.201963366  9.277821447
Si  11.46252634  3.696833953  9.064901134
Si  8.350676489  7.305739438  8.838616495
Si  6.166204606  6.612013974  11.07517543
Si  5.560718133  7.535266584  0.481927775
Si  2.459413731  7.392349798  0.322722568
Si  1.422168891  6.831895402  10.8626789
Si  3.785498035  7.29107036  9.116706905
Si  8.522749569  22.73317893  9.291089652
Si  6.076512915  23.37741084  11.05694099
Si  5.425960786  22.48055119  0.579760556
Si  2.307744814  22.76710912  0.593383372
Si  1.40928451  23.7361642  11.09645374
Si  3.658572944  22.72137048  9.079320095
Si  1.346798481  25.16593487  2.267652643
Si  3.880485299  25.60479467  4.102081518
Si  4.321255938  24.93506153  7.1058737
Si  7.544875313  24.8668655  7.196436653
Si  8.538417487  25.37854463  4.338933069
Si  6.253651944  24.8246206  2.340685239
Si  1.495245011  9.544362904  2.370639254
Si  3.785387283  8.864180379  4.317211736
Si  4.48068686  9.614826852  7.16005986
Si  7.59005261  9.663470575  6.962359843
Si  8.625861238  8.574747038  4.156606748
Si  6.17544329  9.744922317  2.549119478
Si  11.46100142  17.38686603  4.411263085
Si  13.72765825  16.57418648  2.354958054
Si  14.39479132  17.08785866  12.83704882
Si  17.49857825  17.24763376  12.91604713
Si  18.61463716  16.84484966  2.385610427
Si  16.18025662  17.47300138  4.000790646
Si  11.49624817  12.64022213  4.283428953
Si  13.71278343  13.38313142  2.279372053
Si  14.47467416  12.58875815  12.75985553
Si  17.57205068  12.596522  12.95772159
Si  18.52889961  13.68319856  2.445082866
Si  16.13359056  12.67167939  4.133348691
Si  18.28997551  14.77092457  11.03432566
Si  16.04893545  15.44054584  9.016780601
Si  15.51598124  15.11532561  6.004996404
Si  12.37723102  14.96485222  6.206067414
Si  11.34715478  15.49061905  9.082002176
Si  13.70296959  14.71954696  10.7845074
Si  18.2725068  19.50190871  10.81512095
Si  15.98578146  18.57320659  8.985213686
Si  15.34520851  19.5175648  6.164226933
Si  12.1599672  19.76122407  6.321334746
Si  11.22676273  18.63251703  9.136960245
Si  13.62970342  19.45786539  10.85586634
Si  11.52036542  25.24383647  4.55640804
Si  13.85349146  25.79130177  2.451810655
Si  14.3035408  24.86258314  12.93680452
Si  17.45729055  24.77329603  13.07161848
Si  18.41320746  25.60024478  2.467744857
Si  16.0579038  24.86039017  4.330526225
Si  11.50285953  9.532145563  4.457451679
Si  13.93239468  8.654160658  2.595365744
Si  14.4619303  9.456009947  13.01578938
Si  17.56248023  9.434410858  13.05127224
Si  18.58324464  8.532642095  2.58612189
Si  16.35908344  9.605841965  4.444139503
Si  18.44493522  7.135123205  11.25210214
Si  15.96116237  6.402389901  9.339971187
Si  15.67531397  7.446637574  6.387789639
Si  12.48066675  7.313512928  6.366105053
Si  11.28821532  6.760274895  9.174981568
Si  13.51989849  7.093745881  11.28527945
Si  18.4322294  22.62555724  11.12778439
Si  16.23256258  23.51011159  9.201147787
Si  15.57220894  22.61318073  6.296341579
Si  12.37766794  22.80703097  6.345407058
Si  11.47193119  23.73797917  9.282690589
Si  13.84966706  22.5202988  11.03536453
Si  8.451745734  15.09017558  8.535268279
Si  6.088175231  15.58289234  10.56783113
Si  5.545857779  14.82472433  0.053440364
Si  2.34971878  14.77658049  0.172642751
Si  1.192817407  15.5298087  10.79617372
Si  3.526473662  15.05806405  8.834884891
Si  8.371666668  19.62935102  9.070736393
Si  6.075802177  18.76566202  10.98775829
Si  5.325681979  19.52988811  0.527117017
Si  2.145072728  19.75200257  0.212280572
Si  1.212160644  18.67390437  10.79142224
Si  3.659881106  19.55973285  9.113338314
Si  1.549353907  17.26837161  2.037641537
Si  3.794181302  16.5648449  4.114151635
Si  4.406501865  17.42466003  6.977142618
Si  7.556365779  17.57534484  6.90611382
Si  8.519718636  16.85254008  4.09516234
Si  6.154465292  17.04452245  2.173611969
Si  1.444882592  12.6503806  2.292789825
Si  3.735794902  13.48058018  4.22149107
Si  4.432917027  12.58130077  7.173725449
Si  7.586054896  12.6360207  6.879963678
Si  8.488358033  13.71333963  4.129512031
Si  6.233110554  12.88925672  2.274373002
Si  8.270543071  27.31559507  9.086985446
Si  5.954780608  26.56072291  11.1506805
Si  5.481965236  27.39349008  0.67348179
Si  2.305553557  27.47961633  0.437391074
Si  1.253618957  26.95063539  10.92628473
Si  3.646836275  27.28725506  9.176640152
Si  3.92074746  28.68567574  4.401052751
Si  8.560266922  28.51903226  4.410324629
Si  13.93469858  28.93032491  2.516361879
Si  18.49448335  28.63976423  2.518953599
Si  18.27504981  27.27198183  11.36485808
Si  16.0010811  26.68443385  9.262238789
Si  15.25762281  27.19513341  6.363121911
Si  12.1249128  27.52646005  6.614631115
Si  11.23001625  26.901156  9.501541988
Si  13.66776702  27.27878493  11.13450756
Si  3.908024568  2.673809031  9.03855241
Si  18.64213443  2.700198976  10.99826287
Si  6.221004399  29.71084156  2.64818053
Si  16.22111609  29.52195741  4.429749088
Si  5.592927197  2.585199675  0.315131108
Si  15.65694863  2.433485036  6.295098075
Si  4.581921164  29.52794086  7.275642086
Si  17.54539228  29.81453778  13.20175728
O  6.139428575  5.034187719  11.45062304
O  1.743844467  5.251599417  11.03575455
O  8.339052672  6.141237912  7.703374963
O  2.471108464  5.226766818  3.418070566
O  3.869106122  5.165968507  5.61281637
O  6.020835874  5.089409731  7.222321402
O  8.001576353  4.755253213  5.489679082
O  7.739509852  4.761338704  2.866129691
O  5.141912774  5.019677588  3.33909235
O  6.34786607  6.511886006  1.480777368
O  10.12051177  4.895183121  3.88738166
O  12.61375632  4.890223892  3.303745129
O  14.28643403  4.692449287  1.300339228
O  16.02131931  4.818328791  12.64823026
O  17.75206028  4.693245402  1.279424214
O  17.81573921  4.694043952  3.908643244
O  15.21412092  5.082517787  3.680509784
O  16.55904002  6.429826572  5.486513873
O  0.024607476  4.881403085  2.609931735
O  15.82183395  4.810914118  9.031992264
O  10.94348372  5.216674789  8.835364289
O  18.35469052  6.091009908  12.50702994
O  7.420872356  6.909795049  10.09979279
O  6.326375328  7.501728583  12.4280473
O  4.031820451  6.983944901  0.341771636
O  1.799079525  7.577372996  12.24486737
O  2.265887676  7.499795346  9.646065374
O  4.749333974  6.960742691  10.36836915
O  7.544105655  22.86689136  10.57970748
O  5.670812858  22.52272894  12.36671763
O  3.882564315  22.79072928  0.945310267
O  2.140174637  23.39403157  12.49678379
O  2.333745743  23.18888454  9.888564569
O  5.007574348  23.05086119  9.897188992
O  6.012121924  24.95629155  11.37751341
O  1.202663055  25.3337914  10.98535617
O  7.810189537  8.710718969  8.23840589
O  8.146625055  26.20687746  7.896005104
O  7.87372814  23.52968287  8.042870221
O  4.337778707  8.6495851  8.437225733
O  3.740668636  6.094354821  8.035018786
O  3.748692643  23.52413551  7.674898565
O  19.87518044  7.034801817  10.5043873
O  19.99961785  22.99255522  11.03779592
O  2.428554023  25.48192957  3.412352379
O  3.728853166  25.07022805  5.614053705
O  5.941335288  24.99783511  7.032963945
O  8.270267535  24.65876317  5.764320031
O  7.605754188  24.72814117  3.205757183
O  4.942748185  24.6802774  3.290092226
O  2.460493225  9.513202393  3.66726599
O  3.607889329  9.046777856  5.918741945
O  6.007155034  9.717333998  6.626482162
O  8.353164104  9.108443785  5.658736937
O  7.602290592  9.18784326  3.071642701
O  5.082754295  9.654725093  3.749586853
O  3.991679394  7.297411178  3.953328829
O  8.47744708  6.970802442  4.147501256
O  1.52235188  23.66594483  1.677566614
O  1.677754231  6.119387564  1.005188928
O  2.200695523  8.767478769  1.141570918
O  6.348399687  23.56792142  1.324412092
O  6.205800732  26.21697556  1.52212832
O  5.675401181  8.98353262  1.207067031
O  10.06676522  25.12959052  3.867142174
O  10.12893342  9.033660431  3.750109782
O  12.61230912  17.29173932  3.279772863
O  13.47619446  16.89661125  0.78357744
O  15.93886025  17.16178093  13.3187525
O  18.41706117  17.36383552  0.861144379
O  17.68016057  17.68332536  3.415530601
O  15.18582617  17.15896601  2.759778216
O  12.41044577  12.67224995  2.938836379
O  13.67210624  13.1329621  0.68304268
O  16.020185  13.06422402  12.91149818
O  18.16385455  13.06282394  1.004132144
O  17.62880082  13.00659674  3.609365079
O  15.08556544  12.74303348  2.884592964
O  13.67937475  14.9715049  2.621380311
O  18.22265053  15.27456343  2.471632491
O  11.54245817  18.82311925  5.15881143
O  11.54925042  16.16266587  5.484461966
O  12.20883357  13.55384209  5.424066428
O  15.73712189  18.83564253  4.752037145
O  16.16576704  16.22095104  5.026701875
O  15.69134426  13.64859779  5.348789663
O  0.135758087  17.09009097  2.816178304
O  20.09543848  13.39796226  2.744714792
O  17.2115774  14.6665379  9.832654254
O  16.28410505  15.20775305  7.432766785
O  13.93768529  15.41819973  6.226226887
O  11.81304723  14.74897226  7.710010804
O  12.16132571  14.95002173  10.36946895
O  14.61009976  14.81142099  9.432923172
O  17.2702494  19.37622473  9.550266286
O  16.01709486  18.65079304  7.366110322
O  13.75162914  19.49920233  6.419754535
O  11.48023695  19.44506407  7.757653241
O  12.10400323  19.23424021  10.35747653
O  14.6183398  19.23231684  9.571221714
O  16.08629226  17.01472711  9.43316366
O  11.61533554  17.08071098  8.895264285
O  18.41406026  13.33398401  11.77681302
O  17.88441123  15.89652552  12.11821387
O  17.75756756  18.57334589  12.03460187
O  13.81819623  13.24781972  11.43621203
O  14.21346992  15.81950739  11.85133928
O  14.00312379  18.44001515  12.05141282
O  9.801745666  15.15139975  9.426447178
O  9.66857005  18.77740604  9.55989228
O  12.54347718  25.73413641  3.401273515
O  13.54206605  25.20103097  0.959959548
O  15.88739657  25.19282695  13.10918347
O  18.01545729  24.6626897  1.203958777
O  17.49211377  25.32925655  3.767018301
O  15.01763472  24.85694824  3.081597554
O  12.6848405  9.253143991  3.405609689
O  13.87132378  9.31520417  1.130080323
O  16.01060647  8.967788896  13.03300233
O  18.15479565  9.11423225  1.138839795
O  17.82474159  9.301947502  3.806608089
O  15.30319664  9.049686391  3.348592075
O  13.87661307  7.043956303  2.470375364
O  18.28255293  6.93838125  2.607912525
O  11.94857634  23.80286687  5.149363774
O  11.81061135  6.02972447  5.617923269
O  11.81706863  8.697530861  5.818422723
O  16.14450229  23.37388021  4.977047387
O  15.55078758  25.87480267  5.48237225
O  16.14485912  8.924224029  5.906184338
O  19.91253094  25.26503013  2.955920435
O  0.138829685  8.779199759  2.807332969
O  17.30099117  6.766928857  10.17224604
O  16.01271251  7.244210996  7.954205318
O  14.08458883  7.242485563  6.085538286
O  12.22015852  7.311284207  7.960493116
O  12.07480815  6.967906393  10.57453885
O  14.67793754  6.905861904  10.17466252
O  17.70233013  23.12905559  9.767258958
O  16.29232854  23.19232946  7.621929301
O  13.986049  22.85312397  6.487527665
O  11.73567698  23.25940442  7.758759038
O  12.48077947  22.99614544  10.30583794
O  15.08526031  22.66090199  9.977165187
O  15.89007091  25.07676095  9.434052818
O  11.67888751  25.34577581  9.367958507
O  18.33998528  8.641644277  11.86102156
O  18.27862857  25.87230331  12.19109219
O  17.68408873  23.32021976  12.39316842
O  13.6153475  8.56365029  11.96791542
O  13.66857885  5.971263552  12.44999251
O  14.08512935  23.32925457  12.43710188
O  9.885188739  7.565154563  9.301241828
O  9.948477264  23.38786239  9.708882811
O  7.162289364  15.02098729  9.504536862
O  6.25955679  14.80962484  11.98092167
O  3.934946135  15.01345037  -0.067588455
O  1.606514251  14.6691198  12.11492589
O  2.064650393  15.14362739  9.502073735
O  4.596598685  15.28341006  10.02872037
O  7.269007962  19.5679139  10.2514241
O  6.141139796  19.0971245  12.57299568
O  3.752117133  19.5699765  0.136846449
O  1.538780335  19.5605007  12.10612281
O  2.195181891  19.03297555  9.561577332
O  4.658051474  19.24401329  10.36310832
O  6.281703044  17.17604933  10.76609664
O  1.336836064  17.10153737  11.17873049
O  8.485085538  13.74785696  7.62921674
O  8.465544795  16.40700135  7.577913383
O  7.801331667  18.98145783  7.686847071
O  3.669988583  13.59909406  8.161620728
O  3.669128832  16.18503385  7.694989918
O  4.138959865  18.82346771  7.751071805
O  19.70342643  15.15488461  10.36605767
O  19.73271685  19.02560469  10.29653822
O  2.728816436  17.29208036  3.140036518
O  3.943313436  17.49865898  5.426148368
O  6.00900657  17.10809966  7.026078855
O  7.999341713  17.75511693  5.351587981
O  7.661669753  17.15403465  2.75264314
O  5.219812224  16.42888557  3.346091071
O  2.476452585  12.7352733  3.535590298
O  4.000358121  12.74782848  5.628168598
O  6.033094299  12.81495388  7.30359954
O  7.742171794  12.82187005  5.26971737
O  7.658919684  13.53010362  2.743318919
O  5.058581871  13.34980089  3.293988634
O  3.345198139  15.04426785  4.479165883
O  8.470221431  15.28597192  4.545735757
O  1.526706025  18.68740122  1.258102446
O  1.739584199  16.03278375  1.000727895
O  2.074356053  13.39997314  0.987793795
O  5.602442526  18.49981086  1.739338095
O  6.150049933  16.0842773  0.873787804
O  5.878545807  13.42307814  0.785510936
O  10.02176239  17.29007491  3.677946377
O  10.01563997  13.20745773  3.939947132
O  8.741759681  21.1885386  8.833498055
O  3.596837198  21.13546274  8.77120734
O  5.811535147  20.98030118  1.070907125
O  1.735560913  21.25013621  0.679986541
O  1.193055592  11.08509826  1.936713613
O  6.346451908  11.2955014  2.148568332
O  3.999695227  11.0883769  7.636325026
O  8.128617987  11.16303421  7.297521158
O  11.4106514  11.11271883  4.8232565
O  16.14916872  11.17872637  4.739585966
O  14.34045145  10.99855546  12.58359884
O  17.75787285  11.00884011  12.78208304
O  18.28751994  21.03111466  11.32243368
O  13.75641849  20.95905172  11.44090264
O  15.8976339  21.03678006  6.152066864
O  11.8750751  21.31510743  5.952865305
O  7.033834429  27.14422417  10.10356128
O  6.011051354  27.41017453  12.52836176
O  3.870436243  27.13320092  0.672708143
O  1.939754185  27.60339285  12.24914952
O  2.07994885  27.41798206  9.615819749
O  4.477215081  26.86866774  10.50433197
O  3.796766179  26.15123414  8.03170124
O  19.7652466  27.54721025  10.77809192
O  4.395465841  27.15044704  4.078367023
O  8.208227025  26.94694871  4.489175796
O  1.417033497  26.26753747  1.066412652
O  14.34843822  27.34738246  2.398033334
O  18.2804201  27.13469947  1.94405767
O  11.41328086  26.3399582  5.759492201
O  17.28043878  27.21816183  10.09039788
O  16.1601989  27.14071823  7.712741517
O  13.69118197  27.15851703  6.766427286
O  11.47782968  27.66948325  8.089016585
O  12.14808557  27.61856663  10.64770867
O  14.62678608  27.34619393  9.824059333
O  13.67254356  25.79007055  11.77040133
O  9.67129806  27.07495512  9.898413141
O  2.546413999  3.075446829  9.828510776
O  5.214215998  3.081177361  9.90627612
O  3.934954359  3.487746054  7.627910261
O  -0.022084186  3.354178307  10.37529235
O  17.46980715  2.951788616  9.917689342
O  18.27614002  3.416634401  12.43070328
O  7.597633909  29.15773957  3.293304735
O  5.020196323  29.68507761  3.749716685
O  5.806489865  28.82538366  1.343567664
O  17.55290465  28.8254212  3.82088385
O  15.15317223  29.75129355  3.21496174
O  15.55758668  28.54990131  5.548629542
O  6.00325487  3.952564962  1.068841039
O  16.21665769  3.879469772  5.825802061
O  15.94350831  2.350323459  7.894468244
O  4.134953341  28.73056887  8.630284587
O  3.790572998  28.88959044  6.000765033
O  17.83029146  28.48293593  12.32642603
O  6.337217035  2.546114029  12.25044706
O  18.14979543  29.6846781  1.32730142
Hm  8.606742647  0.256237304  10.03164975
Om  8.136343129  1.040348846  9.032748595
Sim  8.545165795  2.574784926  9.032921477
Hm  1.935463568  0.427648033  1.365712615
Om  1.867916683  0.953559328  0.537016985
Sim  2.39646733  2.487754704  0.310795075
Hm  13.61006321  30.88284494  11.13745812
Om  13.67361202  30.89839653  12.18568786
Sim  14.37888507  29.72658019  12.99923618
Hm  12.24097203  0.982129965  12.03054073
Om  12.74549781  1.25596824  11.17726612
Sim  13.44381612  2.692740583  11.08779649
Hm  0.61181439  31.49271161  3.00842137
Om  1.33427091  31.09795663  2.477738813
Sim  1.443959153  29.46000739  2.597748598
Hm  10.46911958  31.47886906  4.035589451
Om  11.21522853  31.11304367  4.54636342
Sim  11.42930007  29.48945572  4.428654469
Hm  11.70129409  0.354635139  5.832797167
Om  11.81364365  0.999544343  6.562826519
Sim  12.50408795  2.447628925  6.398622711
Hm  7.981063131  32.02300094  7.977071185
Om  8.018752312  31.26195097  7.306857837
Sim  7.719565743  29.71068994  7.215255377
Hd  8.910886968  1.425862636  1.261187143
Hd  6.248589287  -0.737692146  -0.919995532
Od  8.625955452  0.472292935  1.524996927
Od  7.137250905  -0.59982079  -0.401397819
Sid  7.116638314  0.057404911  1.09577146
Hd  21.16351238  32.08826986  12.62260565
Hd  19.47579251  30.15447911  9.846079298
Od  20.82459678  31.57529558  11.84680675
Od  19.07961376  31.03661778  9.959358321
Sid  19.26509317  31.74375747  11.42293926
Hd  1.635586965  -0.476221151  9.137775729
Hd  2.188062502  1.408551168  5.982416064
Od  1.733113672  -0.402980845  8.1727919
Od  3.004133272  0.799643377  6.161656655
Sid  3.179683859  0.121443478  7.597150891
Hd  17.70352218  0.69279271  2.862980418
Hd  18.61563762  -0.330476644  7.066006327
Od  18.22097058  0.332295739  3.682766227
Od  18.73915192  0.004546572  6.161570683
Sid  17.49428458  0.096507468  5.101031825
Or  7.868044339  3.409175841  10.301445
Or  8.081819065  3.421870349  7.697626465
Or  10.17377408  2.742599754  9.236142707
Or  3.875476418  1.085067347  8.764593137
Or  18.81725864  1.130246684  11.302621
Or  12.42130691  3.755150948  10.37831054
Or  14.83528724  2.616588727  10.236094
Or  13.81578259  3.295626094  12.57056393
Or  2.466552672  28.9596472  3.745445759
Or  1.935242242  28.90299245  1.141992276
Or  20.02469167  28.83143902  3.00958815
Or  6.471579313  31.2265722  2.205046305
Or  10.09117986  28.74707727  3.87565448
Or  12.59974071  29.08720271  3.397567434
Or  11.88494714  28.96337541  5.89859503
Or  16.56168624  30.91239584  5.156539606
Or  6.077857521  1.330313687  1.184638098
Or  3.993706057  2.543716206  0.07141752
Or  1.990117936  3.481027458  1.532405651
Or  16.42584391  1.273892303  5.492001918
Or  14.07341862  2.341816402  5.960889863
Or  11.74309887  3.36311202  5.279083283
Or  12.41373522  3.212879824  7.832281666
Or  4.275217203  31.08381144  7.491673215
Or  6.157372691  29.28749103  7.02823956
Or  8.283002309  28.83156211  8.500346007
Or  8.479908436  29.16120337  5.878525361
Or  18.22619456  31.11034921  12.52090446
Or  15.94851517  30.02917428  13.31535572
Or  14.22727093  28.28524376  12.250766
Or  1.660512389  2.947685607  12.33017666
Or  13.62198112  29.56953148  1.063296888
N3  0.937738281  18.09219107  6.554173312
H3  0.421045826  17.65651939  5.781814521
H3  1.158635462  19.04012018  6.229525728
H3  0.257978997  18.21575501  7.312568829
N3  9.36550974  2.951211258  0.749614978
H3  8.988164615  3.63567552  1.417081647
H3  8.962041462  3.177049973  -0.167247985
H3  10.37012873  3.142655151  0.674247835
N3  4.937107682  31.23335635  11.48518645
H3  4.041188814  31.35235112  11.97267941
H3  4.908627141  30.29307593  11.07323259
H3  4.918676372  31.88992775  10.69324452
N3  11.59661579  0.405365554  0.068331813
H3  12.08953293  -0.496597109  0.036013635
H3  10.63383788  0.237790048  0.391539491
H3  12.05153744  0.944977209  0.813139202
N3  20.85644581  2.284165264  5.754592144
H3  20.70353377  2.689284508  4.825498755
H3  20.77583733  3.055825358  6.424437699
H3  20.07833594  1.634880284  5.935858019
N3  9.010862134  -0.483746818  10.85841159
H3  9.944460695  -0.18104978  11.16028861
H3  9.088194662  -1.428605642  10.46288329
H3  8.370311605  -0.516455546  11.6908485
N3  4.050492164  9.810146894  12.16201556
H3  4.593643717  9.830923506  11.29154436
H3  4.499324723  10.50025936  12.77436703
H3  3.122814388  10.20271439  11.91830112
N3  9.212956594  19.77173341  0.80250717
H3  8.702897872  19.48726494  -0.040042796
H3  8.577640869  20.39336733  1.31412308
H3  9.302045317  18.92770222  1.378343954
N3  16.95229217  1.272724997  1.532353449
H3  17.61978635  1.56605942  0.809626508
H3  16.38001375  2.097040724  1.745380638
H3  16.3345154  0.583984428  1.088296967
N3  13.4313879  30.94710022  9.572159435
H3  12.98586413  31.86543435  9.454253738
H3  12.83404637  30.24926955  9.115617183
H3  14.30937311  30.97541037  9.043437862
N3  10.74621613  27.37926008  0.743194106
H3  10.54548353  27.7197217  1.689830606
H3  11.34624697  28.08697025  0.308161086
H3  11.32651863  26.5419259  0.856317784
N3  8.670899568  25.61065688  12.50036341
H3  8.449297821  24.92185645  13.22823529
H3  9.270983473  26.31584684  12.95990281
H3  9.273641121  25.11196528  11.83700853
N3  16.14803399  11.28611838  9.834205734
H3  16.31438073  10.44470816  9.270780114
H3  16.76238372  12.00632538  9.438540258
H3  15.19307108  11.58486016  9.606908781
N3  1.276678081  11.06001799  11.1796235
H3  1.426592822  11.19964267  10.17403279
H3  0.997554264  11.97552275  11.54899828
H3  0.44584148  10.46298923  11.25879287
