# Supplementary material for: First-Principles Molecular Dynamics Simulations of Ammonia Adsorption onto MFI Zeolite Nanosheets
Source: ACS Nanosci Au. 2025 Dec 29;6(2):263–9. doi: 10.1021/acsnanoscienceau.5c00151 (PMC13087932; doi:10.1021/acsnanoscienceau.5c00151)
Supplement: Supplementary file 1 [file ng5c00151_si_001.zip › xyz files/NH3_MFI.INI.xyz]

     524
NH3_MFI.INI.xyz
 Si         6.4519239409        3.3873138019       10.9174290842
 Si         1.5433473248        3.7389795792       11.0006385971
 Si         1.5615652593        5.1412655743        2.1964907821
 Si         3.9013524771        5.7317979102        4.1124195736
 Si         4.4188683597        4.9688186991        7.1883459615
 Si         7.5985752545        5.0041768941        7.0523723103
 Si         8.5933300243        5.3103448876        4.1085805587
 Si         6.2831875286        5.0140294176        2.1948257405
 Si        11.6405767414        4.8720970261        4.5486878058
 Si        13.9157867102        5.6540691592        2.5597437153
 Si        14.4823718618        4.7070604646       13.0829438257
 Si        17.6170310012        4.7480199200       13.0338020562
 Si        18.4592011442        5.3245645357        2.5747882191
 Si        16.2846156611        5.0424409864        4.6481914396
 Si        16.1203519852        3.2903722188        9.1901787802
 Si        11.5382483412        3.6777617444        9.0382628598
 Si         8.3942498384        7.3805759384        8.8564573786
 Si         6.2237717897        6.5271647371       11.0715423364
 Si         5.6177301902        7.5214095625        0.5044126233
 Si         2.4613525024        7.5597533424        0.3685681028
 Si         1.4644505329        6.9101889050       10.9233095136
 Si         3.8227068841        7.2905596031        9.1501601992
 Si         8.5262336690       22.7229556034        9.3545935982
 Si         6.0950437244       23.4159163284       11.1083735040
 Si         5.3722852634       22.5032210532        0.5740014400
 Si         2.2757992028       22.7389847314        0.6412632375
 Si         1.4240274247       23.6849373924       11.1503243902
 Si         3.7131918337       22.7265828026        9.1344172545
 Si         1.2752916623       25.1192883478        2.2679817617
 Si         3.8448271876       25.5511394363        4.0971063095
 Si         4.2803161429       24.8387242341        7.0682555857
 Si         7.4997974758       24.7738945243        7.2175375648
 Si         8.5436192692       25.2731621407        4.3772514970
 Si         6.2744192841       24.8296235206        2.3455059128
 Si         1.5144430791        9.6141065540        2.3816781277
 Si         3.8380678448        8.9179412265        4.3091854578
 Si         4.5745601393        9.6217701081        7.1635862842
 Si         7.6731032485        9.6497389597        6.9482699936
 Si         8.7145082697        8.5337449102        4.1418759665
 Si         6.2370034804        9.7806351140        2.5236474490
 Si        11.4781810765       17.4026684821        4.4376518870
 Si        13.7019260132       16.5679158254        2.3760204407
 Si        14.3789357169       17.0989298774       12.8710152740
 Si        17.4924068597       17.2564880967       12.9239026916
 Si        18.6053597380       16.8659608245        2.3385451785
 Si        16.1876030525       17.3696128623        4.0332180377
 Si        11.5495253500       12.6700589643        4.2758843182
 Si        13.7190064826       13.3849615410        2.2549665427
 Si        14.5541778079       12.6163069367       12.7423265402
 Si        17.6145851497       12.5765393506       13.0166611085
 Si        18.5784594260       13.7065525125        2.4421282837
 Si        16.1818269735       12.7184333271        4.1222508047
 Si        18.3181491143       14.7487515602       11.1064831170
 Si        16.0642870555       15.4180120037        9.0852232558
 Si        15.5639483440       15.0581319528        6.0901164364
 Si        12.4190751553       14.9764464638        6.2418451063
 Si        11.3264624265       15.4754187288        9.0886456601
 Si        13.6784936075       14.7351483221       10.7835421254
 Si        18.2348762630       19.4737912831       10.7517428883
 Si        15.9794667166       18.5443417880        8.9715454377
 Si        15.2996837434       19.4450285813        6.1470746349
 Si        12.1019422327       19.7778423954        6.3433374931
 Si        11.2042410475       18.6115414640        9.1561031826
 Si        13.6200777893       19.4434422913       10.8646441549
 Si        11.5628740084       25.1969083739        4.5037162153
 Si        13.8588018578       25.7401995498        2.3988998096
 Si        14.2911160627       24.9190546622       12.8634781825
 Si        17.4415633841       24.7288278218       13.0976354506
 Si        18.3446951020       25.5976308067        2.5023889649
 Si        15.9691416319       24.7764305283        4.3125792426
 Si        11.5448271896        9.5845225432        4.4861119111
 Si        13.9504784082        8.7665682191        2.5010494672
 Si        14.4937424334        9.5096449147       13.0177765859
 Si        17.5440136991        9.4092416335       13.0519232981
 Si        18.6379457168        8.5244728951        2.5498350588
 Si        16.4010784848        9.5724704035        4.3409030486
 Si        18.4824209335        7.1321265809       11.2292336429
 Si        15.9712315135        6.4785895690        9.3298362100
 Si        15.6534697887        7.4405030122        6.3827341593
 Si        12.4757450016        7.3417316328        6.3699628659
 Si        11.3290270704        6.7554435290        9.1937296612
 Si        13.5290328525        7.1052654279       11.3453902673
 Si        18.4334443167       22.5832578076       11.1846276305
 Si        16.2918129143       23.4538334501        9.1889243935
 Si        15.5870192039       22.5276620347        6.3197520929
 Si        12.3937880027       22.8084651840        6.3262824196
 Si        11.4695468462       23.7808061564        9.2268702953
 Si        13.8700706719       22.5076692761       10.9584311991
 Si         8.4450717032       15.0970880548        8.4968020702
 Si         6.1183194940       15.6205778454       10.5268559758
 Si         5.5409016466       14.8691469223        0.0296022171
 Si         2.3436988078       14.7562115739        0.1129066359
 Si         1.1963684279       15.4981415567       10.7415141398
 Si         3.5487459645       15.1286867181        8.7988938468
 Si         8.3637031070       19.6396575433        9.0806690084
 Si         6.1211171753       18.7297836592       10.9964824056
 Si         5.3342010686       19.5509150030        0.5171915469
 Si         2.1353991531       19.7355141267        0.1484364596
 Si         1.2027631495       18.6461548397       10.7252838354
 Si         3.6919802136       19.5027674431        9.1354185129
 Si         1.5275378892       17.2244508786        1.9674168754
 Si         3.8226469737       16.5766130117        4.0629666539
 Si         4.4169611891       17.4533888483        6.9057310733
 Si         7.5701381674       17.6218770465        6.8756885333
 Si         8.5482279037       16.8866842511        4.0709033913
 Si         6.1847128039       17.0730592149        2.1435325014
 Si         1.4745681275       12.7093488517        2.2959671557
 Si         3.7938285986       13.4870019108        4.2545212976
 Si         4.5245012425       12.5931896680        7.2147030205
 Si         7.6853052141       12.6436072665        6.8017920060
 Si         8.5524129497       13.7676300979        4.0694800311
 Si         6.2913433637       12.9284430372        2.2735909997
 Si         8.2473073773       27.2447530005        9.1330688775
 Si         5.9357734190       26.5483456123       11.2358911074
 Si         5.4398554276       27.3930811380        0.7750296434
 Si         2.3093727584       27.3479919111        0.4400425955
 Si         1.2660345506       26.8929701154       10.9449202046
 Si         3.6450435732       27.1652145470        9.2015437789
 Si         3.8325811873       28.6051303397        4.4944366652
 Si         8.5232193145       28.4329602766        4.3928499569
 Si        13.9379152538       28.8342180201        2.5100833052
 Si        18.4854127873       28.6625141339        2.4097460588
 Si        18.2809329582       27.1840500700       11.3598114773
 Si        16.0472776094       26.6062468850        9.2111565998
 Si        15.2371024689       27.1086212598        6.3513520487
 Si        12.1171430661       27.4803809422        6.6129617131
 Si        11.2227175188       26.9226306399        9.4960035910
 Si        13.7052017550       27.3794099078       11.0365167220
 Si         3.9151160590        2.6559902312        9.0672684547
 Si        18.7198021103        2.7265075774       10.9908321153
 Si         6.1087855107       29.6811692961        2.7832947959
 Si        16.1910008435       29.5139207101        4.4247347809
 Si         5.5979561078        2.5803748715        0.2431487230
 Si        15.6619652927        2.3217675707        6.2240060103
 Si         4.4674756359       29.4274648028        7.3135377309
 Si        17.5386998438       29.7782189624       13.0667541291
  O         6.1296762276        4.9213646182       11.3851040079
  O         1.8382870527        5.3348155948       11.1948155265
  O         8.3843927426        6.3192722626        7.6082043434
  O         2.3983165475        5.4124614722        3.5723651729
  O         3.9941753600        5.2058288065        5.6469000983
  O         6.0208110413        5.1636362015        7.4484522940
  O         7.7310976399        4.9274695357        5.4380186339
  O         7.7393648876        4.6717373975        2.8668830956
  O         5.0546341328        4.9203746968        3.2797235119
  O         6.3255861212        6.5178307128        1.5792071938
  O        10.0751603383        4.6132957185        4.1246208303
  O        12.4693099688        5.2138716644        3.1802658807
  O        14.2906075138        4.6699630733        1.3111621624
  O        16.0412916313        4.8771699204       12.5989243201
  O        17.7187002552        4.6940864698        1.2627891547
  O        17.6937120105        4.6986761314        3.8853027176
  O        15.1317180869        5.5497352372        3.6213533353
  O        16.5616538024        6.2640378096        5.7017754801
  O         0.0029082982        4.8696174141        2.6032729865
  O        15.8650983381        4.8941152020        8.9354170371
  O        10.9460986733        5.1943675705        8.8918717825
  O        18.4207364325        6.0595138762       12.4715055002
  O         7.4995719767        6.8450468775       10.1055656971
  O         6.3867869764        7.3901629516       12.4550831557
  O         4.0379269600        7.1208555859        0.2947865534
  O         1.7772338929        7.7440668676       12.2922041262
  O         2.3278221416        7.5973488036        9.7191747613
  O         4.8018948208        6.9284399994       10.3916971314
  O         7.5659056832       22.8212413988       10.6873488081
  O         5.4844752086       22.5277409373       12.3299511163
  O         3.8442006397       22.7474421381        1.0850176154
  O         2.2132708465       23.4391380827       12.5569822379
  O         2.3406023976       23.1188004426        9.9246840598
  O         5.0478134498       23.3269361508        9.8674485235
  O         6.2611012518       24.9781071783       11.5780931416
  O         1.1554813079       25.2727567591       10.9620959963
  O         7.8307675061        8.8222277558        8.3422125656
  O         8.0737928301       26.1101183585        7.9662397935
  O         7.7423736790       23.4456919946        8.1232139485
  O         4.4635623993        8.5737141897        8.3912749471
  O         3.6298088113        6.0230748986        8.1362040068
  O         3.7245875662       23.4110905133        7.6483109427
  O        19.9253278332        7.0445898831       10.4823355737
  O        20.0260116038       22.9033855796       11.1697595274
  O         2.4057198252       25.5153299382        3.3547191761
  O         3.6061235964       24.9640825947        5.5937886270
  O         5.9043048890       24.9231501860        6.9207691351
  O         8.3171363325       24.5444781897        5.8252765335
  O         7.5964267874       24.5917680849        3.2516002552
  O         4.9414908699       24.6544181159        3.2871332314
  O         2.4606139193        9.5210659437        3.6995959656
  O         3.6541296106        9.1099130291        5.9189110964
  O         6.0916924450        9.7212464604        6.5604896556
  O         8.4534600609        8.9332961967        5.7078150624
  O         7.6204303909        9.1565237758        3.1151117341
  O         5.0877783926        9.7694313030        3.6876996682
  O         4.1461939205        7.3444249779        3.9643720776
  O         8.7214027407        6.9192391653        3.9755142682
  O         1.4183542712       23.5782001961        1.7452248722
  O         1.6148990378        6.4155007314        1.1747306949
  O         2.3341062981        9.0134931154        1.1006606734
  O         6.3193668421       23.6556187403        1.2093230279
  O         6.3011372611       26.3089435946        1.6432595511
  O         5.7747554479        9.0256756241        1.1379550563
  O        10.0726321859       25.0247521875        3.8781524870
  O        10.1952257921        9.0782048090        3.7113725750
  O        12.6986760084       17.3937261571        3.3603774808
  O        13.4370458436       16.9697194692        0.8151673701
  O        15.9336071220       17.0843978132       13.3519848920
  O        18.3920941847       17.5530727850        0.8662304733
  O        17.6924110399       17.6313865032        3.4574791280
  O        15.2351402101       16.9553070646        2.7754617055
  O        12.4985350995       12.5455707936        2.9470532837
  O        13.6666637131       13.0602886504        0.6553251214
  O        16.0820338892       13.1647079696       12.9724834700
  O        18.2423334334       12.8338761866        1.1062874095
  O        17.7104131182       13.1220362656        3.7021582297
  O        15.1886018526       12.9411472358        2.8329903339
  O        13.4555860142       14.9647413044        2.5881170566
  O        18.1922644481       15.2817038982        2.2340317289
  O        11.4166376136       18.8380868438        5.2073485204
  O        11.5879610981       16.1891503228        5.5299678090
  O        12.3015549676       13.5827369594        5.4024849559
  O        15.6390817457       18.7469884528        4.7148697276
  O        16.2631646069       16.1480290811        5.1074872376
  O        15.6873637138       13.5686285552        5.4294340747
  O         0.1347971527       17.0750487457        2.8075698538
  O        20.1755205186       13.5597735982        2.7648072936
  O        17.1158488852       14.5906457513       10.0139616303
  O        16.3680815742       15.1117784725        7.5135040630
  O        13.9878655517       15.4377274931        6.3256317574
  O        11.7869272865       14.6969684610        7.7226226163
  O        12.1100863913       14.9063399961       10.3981746824
  O        14.5445508630       14.9028884047        9.4040478105
  O        17.2427892460       19.4567526454        9.4527184618
  O        15.9528142690       18.5374393878        7.3402072236
  O        13.6990625648       19.4920986987        6.4004583785
  O        11.4457341207       19.5028230695        7.8104883590
  O        12.0717414856       19.1961659821       10.4068210617
  O        14.5850609193       19.1741304448        9.5602386469
  O        16.1877066596       17.0046775819        9.4850364295
  O        11.6417787904       17.0663626624        8.8645978445
  O        18.5058622611       13.3143298414       11.8659177361
  O        18.0173572602       15.8804227211       12.2384546853
  O        17.6296501077       18.5261883507       11.9249755160
  O        13.8952344261       13.2460817464       11.3942723354
  O        14.1317123508       15.8298788002       11.8907493485
  O        14.0232404505       18.4817668785       12.1069216333
  O         9.7620962107       15.1819993478        9.4506009109
  O         9.6227935890       18.7127437671        9.5702516127
  O        12.5100194203       25.7651342970        3.3075728337
  O        13.5042647747       25.2094402248        0.8879324712
  O        15.8850493776       25.2259365786       13.0683734634
  O        17.9504446591       24.6130750579        1.2565947730
  O        17.4180704054       25.3414708578        3.8241562515
  O        14.9748338452       24.7124121553        3.0116176258
  O        12.8059917345        9.3313237254        3.4951865377
  O        13.8604944318        9.6452886427        1.1295769854
  O        15.9976599236        8.8531976899       13.0867844213
  O        18.2151875295        9.1795940776        1.1213059376
  O        17.9217202966        9.3154017288        3.7944475819
  O        15.4114118882        8.9282693648        3.2067729888
  O        13.7530833178        7.2038533507        2.0637949405
  O        18.2478130644        6.9433922383        2.5830056562
  O        12.1414066670       23.7691577808        5.0353503768
  O        11.6925364345        6.1033899086        5.6308260576
  O        11.8145954908        8.7559079285        5.8746553502
  O        16.0957806498       23.2769563118        4.9531460972
  O        15.3226922251       25.7556560423        5.4455265269
  O        16.1515630921        8.8890227671        5.8076949561
  O        19.8591257140       25.2792274860        3.0142338203
  O         0.2203845488        8.6893433029        2.7296380102
  O        17.3626693171        6.8046958724       10.1012051326
  O        15.8970386645        7.4225642860        7.9944665125
  O        14.0665586162        7.2383544853        5.9975475932
  O        12.3059365476        7.2872011082        7.9907946179
  O        12.0807468600        6.9576308842       10.6201944971
  O        14.7247854956        6.9203025316       10.2700488626
  O        17.7816987714       23.1552245052        9.7947945443
  O        16.4065945487       23.1302021468        7.5962324576
  O        13.9973034924       22.7400081792        6.6233956244
  O        11.6350735764       23.3868419152        7.6501387519
  O        12.5158572788       22.9564809286       10.1621607971
  O        15.1617758514       22.5468495977        9.9453139146
  O        15.8432413106       25.0017903184        9.4312673065
  O        11.7503918703       25.3783470208        9.4013946621
  O        18.3353102577        8.6347036659       11.8539002923
  O        18.3286723401       25.7820934082       12.2085455501
  O        17.6384153322       23.2389262267       12.4597354312
  O        13.5720888617        8.5844418164       12.0423532660
  O        13.6158421353        5.9591587366       12.5034587239
  O        14.0695729051       23.3886683154       12.3289890489
  O         9.9456319139        7.6120089394        9.3012543996
  O         9.9395241811       23.4618113171        9.7077820695
  O         7.1104988968       14.9426160985        9.4244207514
  O         6.2069080383       14.7809289407       11.9269575732
  O         3.9294739529       15.1124435321       -0.0657723819
  O         1.6544611917       14.6164958998       12.0367632121
  O         2.0464600677       15.1338614230        9.4057331018
  O         4.5780964502       15.5646362770        9.9929646288
  O         7.2125871310       19.6708683428       10.2376362796
  O         6.1802225015       19.0686980371       12.5924197633
  O         3.7598538241       19.6174710429        0.1080693320
  O         1.5664964249       19.5695627571       12.0213749250
  O         2.1662739602       19.0264513663        9.4625301224
  O         4.6284773998       19.0129525018       10.3943743171
  O         6.5592808302       17.1747618748       10.7550516184
  O         1.3683794104       17.0778063941       11.1466288710
  O         8.5911407221       13.7759742545        7.5443998963
  O         8.4652884776       16.4497833928        7.5769072151
  O         7.7673365288       19.0454528416        7.6672213197
  O         3.8370380022       13.6217107849        8.2646132933
  O         3.6207879086       16.1958609556        7.5695253550
  O         4.1667956111       18.8496805435        7.7123110231
  O        19.6836518508       15.1418146002       10.3144725269
  O        19.6962795857       18.9561927576       10.2496094725
  O         2.7627260908       17.2470449193        3.0259810344
  O         3.9260712992       17.5811305212        5.3502950406
  O         6.0196228943       17.1166229177        6.9446713810
  O         8.0528127395       17.8293311228        5.3235107895
  O         7.7011960494       17.2228545526        2.7161771809
  O         5.2798824860       16.4180845942        3.3328492312
  O         2.5618850494       12.7348476284        3.5076870707
  O         3.9729026669       12.7641237060        5.6955983829
  O         6.1363587409       12.8414538089        7.2551596328
  O         7.8301016314       12.8015681727        5.1768082078
  O         7.7364506024       13.6053053588        2.6599579145
  O         5.1685239443       13.3379407020        3.3864365038
  O         3.3928713723       15.0602609519        4.4997490496
  O         8.4365047584       15.3253171643        4.5579570842
  O         1.4950798145       18.6450859445        1.1672830763
  O         1.6311627872       15.9862830888        0.9164857131
  O         2.1447426304       13.3620505232        0.9466533697
  O         5.5701623761       18.5330466375        1.7633556736
  O         6.2204001459       16.1350522387        0.8102817448
  O         5.8521403583       13.4691947079        0.7973506530
  O        10.0764019906       17.2382786206        3.6229793460
  O        10.1138475308       13.3369556929        3.8586141376
  O         8.8435595295       21.1890286367        8.8884827223
  O         3.8006362758       21.1159289539        8.9685399448
  O         5.8570174044       21.0119389053        1.0395809860
  O         1.6765227834       21.2215492608        0.6525384564
  O         1.0672625698       11.1467843996        2.0315143314
  O         6.4946515105       11.3292788015        2.1118914218
  O         4.1273657534       11.0897419596        7.7214084998
  O         8.2455246518       11.1610411014        7.2063993262
  O        11.3692297901       11.1617048027        4.8833951802
  O        16.1196959694       11.1563233373        4.5733764074
  O        14.5501485164       11.0195526392       12.4252281869
  O        17.6095757223       10.9883434849       12.6829025458
  O        18.2706436334       20.9793549349       11.3527186966
  O        13.7419284782       20.9604451685       11.4412818201
  O        15.9426426121       20.9447027829        6.1462574800
  O        11.8065205823       21.3337193788        5.9448111749
  O         7.0414888199       27.1586321009       10.2200890284
  O         5.9765217866       27.4278546584       12.6157438140
  O         3.8603151019       26.9475482918        0.7908902760
  O         2.0873460013       27.4837639246       12.2270967620
  O         2.0683996086       27.3628361043        9.5983743438
  O         4.4582643943       26.6565326617       10.5331327358
  O         3.7779128684       26.0741715299        8.0073786747
  O        19.8012448766       27.5612645351       10.8987819573
  O         4.3852196632       27.0979093375        4.1614505770
  O         8.1699236545       26.8522937922        4.5419083365
  O         1.3410024474       26.1438259617        0.9853680089
  O        14.4687259480       27.2773963621        2.3966290830
  O        18.2001041547       27.1246508820        1.9211855397
  O        11.4671552356       26.2531800634        5.7535851028
  O        17.3865263515       27.0808080034       10.0021295034
  O        16.2473612973       26.9823826989        7.6310477309
  O        13.7004251180       27.2155726408        6.8885544593
  O        11.3322496659       27.6301049733        8.0267374926
  O        12.1816407540       27.7409182818       10.5450532809
  O        14.6996054432       27.3508222154        9.7406353542
  O        13.6542685571       25.9078009043       11.7421072311
  O         9.6542083855       27.0216071906        9.9486691063
  O         2.6967995968        3.1745550673       10.0031745353
  O         5.3558948078        2.8331749169        9.8220428137
  O         3.9765964642        3.4407229427        7.6136603393
  O        20.0764676602        3.4444482273       10.3853786201
  O        17.5678197669        3.0382627159        9.8846706340
  O        18.2819026800        3.3829965747       12.4330393900
  O         7.5371424436       29.0612972502        3.2610791765
  O         4.9854687770       29.6384452007        3.9706630503
  O         5.6205464965       28.8874366987        1.4252681209
  O        17.5323002868       28.9650094735        3.6898158927
  O        15.0411200686       29.7752263270        3.2753721216
  O        15.6181586579       28.4125790580        5.4763308842
  O         6.0498198461        3.9232866874        1.0267402087
  O        15.7407285918        3.7528218528        5.4544255322
  O        16.1594614591        2.5056267618        7.7681898877
  O         4.1846295045       28.6298332439        8.7203276729
  O         3.5687568748       28.7881938020        6.0988196179
  O        17.6636498330       28.3487755721       12.3035811622
  O         6.4383788508        2.4263257519       12.2380697146
  O        18.2779912214       29.6865488270        1.1453985846
  H         7.2533763282        1.1134207709        8.2099954461
  O         8.1238027492        1.1868707975        8.6299944478
 Si         8.6468451398        2.7050436806        8.9267383664
  O         7.9491573258        3.3439864998       10.2689478930
  O         8.2388250139        3.6320452333        7.6335194245
  O        10.2658465068        2.6589355700        9.1289351908
  H         2.5590010297        0.9355962525        1.7738936757
  O         2.0391837093        1.2218620203        1.0054628460
 Si         2.4604865333        2.6744925717        0.3762494467
  O         4.0174064394        2.6704330103       -0.1233832463
  O         2.2398028308        3.8434720563        1.4909181076
  H        13.8556402332       31.6468503294       11.7548011164
  O        13.5723920887       31.0515908087       12.4735531256
 Si        14.4019520132       29.7761813193       13.0219933741
  O        15.9662534365       30.1112854970       13.3322675358
  O        14.2969711482       28.4552008501       12.0859766022
  H        12.4195273019        1.0528297404       12.0023974767
  O        13.0432847839        1.1369299563       11.1919142263
 Si        13.5967768581        2.6619873825       11.0380827779
  O        12.4550431719        3.6548812814       10.3916050622
  O        14.9400612050        2.6497609151       10.1151944283
  O        13.9271599201        3.2718526652       12.5314656980
  H         1.1693452489       31.4482339739        1.6525080362
  O         1.4410091719       31.0386552925        2.4976126929
 Si         1.4504528096       29.4005546413        2.5533918611
  O         2.4203030161       28.8946663272        3.7562694692
  O         1.9230118906       28.7901144036        1.1043091537
  H        11.3648996672       31.5822635565        3.7633916017
  O        11.3176808601       31.0219775247        4.5419775341
 Si        11.4248449918       29.3859924244        4.3715066866
  O        10.0505944546       28.6607267159        3.8510969768
  O        12.5132107678       28.9061934341        3.2726851676
  O        11.8867220116       28.9104571850        5.8631872930
  H        11.6976228847        0.3528181527        6.2742608006
  O        11.4522789805        1.2871829201        6.3172727327
 Si        12.5907989562        2.4552779153        6.3660265592
  O        14.0950263510        1.8144211546        6.1915411307
  O        12.2872969359        3.5083001143        5.1479814656
  O        12.5137938264        3.2959257529        7.7790879321
  H         8.3623811055       31.6017267539        7.9673336740
  O         7.6865184758       31.1651288740        7.4173337708
 Si         7.6024916254       29.5649273591        7.1900234587
  O         6.0311957984       29.1947774448        6.9235670525
  O         8.2204657509       28.7342220034        8.4647211832
  O         8.4276820686       29.1465295322        5.8449017638
  H         8.1904231028       33.6733518411        2.9596731841
  H         8.2279173580       30.9208257680        0.2138681093
  O         8.3636504424       33.0497731504        2.2383326996
  O         7.5985089710       31.6535017612        0.1339125071
 Si         7.0528000479       32.3525567038        1.5168580635
  O         5.8751713260       33.4309664550        1.1585113813
  O         6.3174229083       31.2625162151        2.4826305505
  H        21.5340893864       31.1267868221       11.9957097578
  H        18.9755708550       30.9993893226        9.3287240972
  O        20.7194290761       31.5813434815       12.3625265941
  O        19.7287980506       31.0924217618        9.9371442368
 Si        19.3979097614       31.7483914636       11.4377610300
  O        18.9284147581       33.3080191187       11.2252348411
  O        18.1242436373       30.9996185736       12.1665913137
  H         1.1328553937       31.6083207657        8.5747390857
  H         3.4560059138       33.9307528202        6.0365498780
  O         1.4866659475       31.9084158883        7.7122089186
  O         3.1830111279       32.9997048483        6.0315991939
 Si         3.0783391914       32.2896401687        7.5050157190
  O         3.6582790681       33.2510956453        8.7241429706
  O         4.0691703996       30.9816081002        7.5532454020
  H        19.3730927012       31.7514158015        4.0427411472
  H        19.3798189313       32.0663384355        6.7978093087
  O        18.5670537435       32.2895972911        4.0992469031
  O        18.4346581475       31.8283305655        6.8013251472
 Si        17.5860562231       32.1079981812        5.4070730617
  O        16.6397515666       33.4366841925        5.4913071076
  O        16.5087545982       30.8690359993        5.2497174164
  O        20.0044777768       28.8117117889        2.9693476038
  O         1.5532573760        2.9567994468       12.4397355052
  O        13.6283615350       29.4559988354        1.0421640567
  N         0.8438504156       19.6681642823        5.5719715356
  H        -0.1682464961       19.7285130044        5.4392251323
  H         1.2369459470       19.4749557618        4.6483164448
  H         1.1570735122       20.6079872548        5.8243421515
  N        10.4831902018        5.2736347662        0.2648746553
  H        10.7223697575        4.6837557080        1.0649080061
  H        10.9290949830        6.1761565820        0.4461166434
  H        10.9773098265        4.8840555084       -0.5415651331
  N         2.8483406907       30.8248018413       10.8343667456
  H         2.7950384451       31.8069227178       10.5638333477
  H         2.4030029993       30.2685651325       10.0968478700
  H         3.8441579454       30.6002819118       10.7569424565
  N        11.6512089145        0.7776225162        0.1160116585
  H        10.6578310147        0.5674701988        0.2586830467
  H        11.9199643132        1.4730683045        0.8124906104
  H        12.1980673200       -0.0714590029        0.2922910118
  N        19.7120038108        2.9332553885        5.7720305625
  H        19.9960400826        2.2488285571        5.0664672360
  H        18.9132088152        3.4060624462        5.3415240003
  H        19.3389135157        2.3988005638        6.5601974775
  N         9.4590250081       -0.0692103394       11.0375877967
  H        10.2787306057        0.3603944215       11.4652777794
  H         9.6066265058       -1.0791875591       11.0241105975
  H         8.6645441459        0.1100789797       11.6559335557
  N         4.8353066019       11.3539859585       11.6999072155
  H         5.3509306562       12.0075684742       11.1055216021
  H         5.4724084061       11.1196680563       12.4657018100
  H         4.0763262812       11.8915331172       12.1272735804
  N         9.1158575758       20.3389599002        1.4597135040
  H         8.4296879083       20.3422994638        0.7030426058
  H         8.7357905613       20.9714465742        2.1682710011
  H         9.0907502641       19.4002361109        1.8644880907
  N        15.7258839857        0.8031689984        1.7775898317
  H        16.4222925420        0.5321753384        1.0798241136
  H        14.9949719464        1.2974983787        1.2606523571
  H        15.3182336415       -0.0764626843        2.1052456169
  N        13.7112872164       30.7348309436        9.1551948363
  H        13.1848257795       31.5096327018        9.5650793396
  H        13.0333888797       29.9917148820        8.9647812432
  H        14.0413332432       31.0690565031        8.2464440719
  N        10.7441164478       27.6874498989        0.3767703407
  H        10.0483712178       27.5533001760        1.1137168395
  H        11.3254997178       28.4757250416        0.6686153137
  H        11.3412001092       26.8583165141        0.4419373764
  N         9.5142461650       24.9330793324       12.9178856930
  H        10.3046195421       24.3703954017       12.5948617319
  H         9.6526187123       25.8752924740       12.5403927257
  H         8.6998948914       24.5443685750       12.4401919252
  N        16.9960727631       10.7736263598        8.4421666851
  H        16.8065757105        9.8135523144        8.7379361426
  H        16.4507005363       10.9038422590        7.5874058646
  H        16.5923349542       11.3894160164        9.1503311294
  N         1.3325745814       11.5493096494       10.9871268641
  H         2.1997345700       11.2639463587       10.5241374293
  H         0.7359983781       11.9641452920       10.2671763599
  H         0.8631621717       10.6829990498       11.2592167976
