# Supplementary material for: First-Principles Molecular Dynamics Simulations of Ammonia Adsorption onto MFI Zeolite Nanosheets
Source: ACS Nanosci Au. 2025 Dec 29;6(2):263–9. doi: 10.1021/acsnanoscienceau.5c00151 (PMC13087932; doi:10.1021/acsnanoscienceau.5c00151)
Supplement: Supplementary file 1 [file ng5c00151_si_001.zip › xyz files/U7.INI.xyz]

524
U7.INI.xyz 
Si  6.442789656  3.488749987  10.93068669
Si  1.497923256  3.722966938  10.88398414
Si  1.549610905  5.074779421  2.211219766
Si  3.90337794  5.680930517  4.109026778
Si  4.401426924  4.943806676  7.151219771
Si  7.598749875  4.794274799  7.072334317
Si  8.60640375  5.348560773  4.119545431
Si  6.288457325  4.925584008  2.157228986
Si  11.61276685  4.827162912  4.573704421
Si  13.94149539  5.611602518  2.551960366
Si  14.43205173  4.613824573  13.05876093
Si  17.59338784  4.816882458  13.02974661
Si  18.48488634  5.354402083  2.610481945
Si  16.29568133  5.036369263  4.596954272
Si  16.16998974  3.351284207  9.193872581
Si  11.4708927  3.59803425  9.185773558
Si  8.400526051  7.269645652  8.832492877
Si  6.212753888  6.589823522  11.05347492
Si  5.552369785  7.45157511  0.465703613
Si  2.435574861  7.435722965  0.322642087
Si  1.431567528  6.882198745  10.79759836
Si  3.81818238  7.286289045  9.112365704
Si  8.463365718  22.76753558  9.354068038
Si  6.09737865  23.4529252  11.09854402
Si  5.289513722  22.60356313  0.628448327
Si  2.19880512  22.6924869  0.582842399
Si  1.412079664  23.67174609  11.0686074
Si  3.712969425  22.75220139  9.088679587
Si  1.245254177  24.98371454  2.298072594
Si  3.68370042  25.55179825  4.142152292
Si  4.288683473  24.93784554  7.143540161
Si  7.476016139  24.89333025  7.253996809
Si  8.529106981  25.30355648  4.447541514
Si  6.248188546  24.87989046  2.48013829
Si  1.544917378  9.530513219  2.384768095
Si  3.893892851  8.865538242  4.353913904
Si  4.556464432  9.61952587  7.194236
Si  7.652455672  9.648163969  6.929936451
Si  8.714946837  8.573085344  4.117054608
Si  6.241309678  9.710317999  2.54534489
Si  11.48309677  17.38762081  4.426967691
Si  13.75704588  16.60858  2.369016811
Si  14.34016681  17.18702873  12.83995284
Si  17.48320525  17.26241527  12.93292501
Si  18.59585815  16.84735045  2.43144172
Si  16.18891099  17.4736649  4.067322613
Si  11.5260516  12.61323156  4.324146751
Si  13.74809544  13.39199274  2.305453373
Si  14.4915693  12.5693015  12.77811806
Si  17.60043787  12.6354117  12.99735483
Si  18.56958199  13.68959768  2.482760259
Si  16.18850944  12.65203186  4.164742224
Si  18.28000627  14.78486414  11.06288896
Si  16.00368744  15.450342  9.077964351
Si  15.53889394  15.08202864  6.052460419
Si  12.36587349  14.9666271  6.246534289
Si  11.33670342  15.545648  9.134371055
Si  13.65895446  14.75235837  10.84328981
Si  18.27948371  19.51178739  10.8193761
Si  15.95156228  18.58511617  9.046331299
Si  15.33903122  19.52734177  6.224058833
Si  12.1414014  19.77548693  6.334237765
Si  11.2170971  18.67935329  9.178690663
Si  13.5958801  19.57766703  10.89152916
Si  11.58656022  25.18137666  4.431342928
Si  13.87111761  25.55958664  2.341077917
Si  14.28458633  25.0801622  12.76100087
Si  17.44750887  24.75922086  13.07108314
Si  18.29451323  25.5990552  2.500200134
Si  15.93916129  24.72760994  4.28806542
Si  11.58112325  9.510881879  4.501395994
Si  13.96865114  8.712513783  2.512353216
Si  14.56451497  9.492727976  13.03319803
Si  17.65206681  9.475067839  13.13465179
Si  18.65600538  8.543117992  2.651348657
Si  16.36470729  9.546790663  4.401480894
Si  18.48445488  7.258564891  11.24393235
Si  16.02182203  6.549595845  9.384220561
Si  15.61103381  7.389346632  6.406250268
Si  12.43835976  7.256964996  6.418916522
Si  11.3265377  6.731454455  9.301819099
Si  13.54495052  7.046183131  11.35361252
Si  18.42724029  22.626641  11.11687199
Si  16.22857575  23.53998825  9.186329849
Si  15.54392107  22.59619483  6.348881967
Si  12.35024248  22.8165732  6.2555951
Si  11.39986868  23.80698875  9.08696027
Si  13.78189943  22.60668498  10.80838455
Si  8.447161425  15.11706087  8.550421267
Si  6.089990224  15.60629735  10.60805288
Si  5.533260898  14.84347663  0.077668564
Si  2.341070718  14.74085581  0.159845927
Si  1.182265143  15.52990192  10.76982583
Si  3.541096162  15.07236238  8.847037421
Si  8.355294068  19.67146577  9.038177403
Si  6.084513022  18.77794702  11.02275398
Si  5.360710336  19.60947905  0.529578228
Si  2.184174817  19.66794761  0.17064677
Si  1.218517429  18.65529253  10.72769426
Si  3.693598616  19.55472719  9.148882178
Si  1.548094647  17.20915214  2.054017369
Si  3.817589177  16.5620677  4.142194608
Si  4.460327447  17.4418257  6.998365848
Si  7.611825006  17.60238138  6.877273957
Si  8.57271699  16.85125344  4.0538857
Si  6.170893055  17.09767677  2.162089942
Si  1.476507036  12.64856979  2.282445527
Si  3.786611893  13.45008122  4.272167653
Si  4.465065031  12.55914576  7.209893604
Si  7.626235324  12.63712742  6.893462328
Si  8.544955297  13.69505427  4.108837408
Si  6.253541673  12.84989161  2.300789031
Si  8.303927687  27.393543  9.046574588
Si  6.082116622  26.63238708  11.20087765
Si  5.583916342  27.36706411  0.748242768
Si  2.465529229  27.32889301  0.5584776
Si  1.283937487  26.89349984  11.05129213
Si  3.696089728  27.23907424  9.293879293
Si  3.707770624  28.69818898  4.383672439
Si  8.569440183  28.416876  4.359382325
Si  14.06285631  28.59394758  2.424037215
Si  18.51500758  28.66436563  2.341531918
Si  18.27844332  27.2213916  11.32657306
Si  16.08291272  26.63817673  9.221376162
Si  15.32475781  27.1050507  6.290058072
Si  12.22361263  27.59353081  6.419704056
Si  11.2870543  26.97322388  9.302536323
Si  13.74605888  27.7019471  10.98594235
Si  3.916534294  2.66136112  9.102362189
Si  18.66922003  2.695731836  11.02097653
Si  6.183821866  29.65427771  2.701872291
Si  16.30073523  29.47604927  4.384327547
Si  5.539726505  2.472117968  0.242961424
Si  15.54761798  2.418733001  6.234642473
Si  4.554711146  29.43538441  7.249647846
Si  17.53205652  29.81922946  12.94618362
O  6.271569322  5.014890197  11.45222903
O  1.801081163  5.304474859  10.76317703
O  8.395098182  6.031675539  7.773112637
O  2.418013578  5.374838704  3.548223227
O  3.947986514  5.079670557  5.610148045
O  6.00793488  5.085971433  7.301395823
O  7.930318511  4.821324683  5.489893959
O  7.732188408  4.747532674  2.889205579
O  5.060702028  4.956629894  3.228321927
O  6.333060665  6.307229514  1.329524211
O  10.10850055  4.76219142  3.954753646
O  12.62819773  5.099886096  3.343723834
O  14.15305793  4.62981084  1.276667148
O  16.00417893  4.901105478  12.71421125
O  17.81883413  4.76480681  1.249419968
O  17.7217681  4.696401925  3.88844782
O  15.26790571  5.566000407  3.467283752
O  16.4884701  6.224658056  5.690681697
O  0.009125917  4.886555131  2.680582024
O  16.22201385  4.973564559  9.095746821
O  11.01535749  5.150057405  9.292782988
O  18.35029104  6.103649391  12.38711054
O  7.464065974  6.965208908  10.10916804
O  6.273133112  7.505734754  12.39081987
O  3.996995258  6.975476307  0.3449061
O  1.746174914  7.506857736  12.25057416
O  2.339590261  7.637600153  9.679518164
O  4.79667445  6.827903123  10.30731544
O  7.538430528  22.79051196  10.70290867
O  5.480580045  22.72196301  12.40158397
O  3.744112979  22.85513445  1.066478206
O  2.145048324  23.25457075  12.4467833
O  2.339623852  23.19545923  9.82954584
O  5.017768414  23.26002654  9.909198442
O  6.333259999  25.03979638  11.3701392
O  1.204766686  25.27757469  11.04279781
O  7.87866795  8.648472461  8.166137288
O  8.069934263  26.26588156  7.899981813
O  7.672472236  23.61878349  8.226062608
O  4.469401064  8.596271208  8.431089232
O  3.671381718  6.094533761  8.020916267
O  3.80820309  23.45806158  7.624628741
O  19.88771093  7.1061641  10.44099942
O  20.00702472  22.92914427  10.96908991
O  2.337991859  24.94578332  3.484399252
O  3.598692393  25.26035279  5.727226604
O  5.894720612  25.06799241  6.960978884
O  8.284385095  24.58976178  5.885893555
O  7.593122206  24.60883303  3.32959345
O  4.964585569  24.80669168  3.472966884
O  2.593039578  9.453709813  3.612690839
O  3.660177778  9.113797421  5.941989652
O  6.066528999  9.720394094  6.622531714
O  8.408603369  9.111004787  5.613365305
O  7.699469798  9.188438933  3.018743188
O  5.208049331  9.647486413  3.803362098
O  4.144491449  7.28500667  4.079127534
O  8.604450193  6.963852246  4.085247498
O  1.210241159  23.53985379  1.544256334
O  1.606447894  6.283351152  1.139814879
O  2.200983697  8.851074718  1.072765245
O  6.202483065  23.71718275  1.351228604
O  6.348059684  26.33154565  1.741579759
O  5.728086422  8.851270908  1.26998315
O  10.04718189  25.07591804  3.946635959
O  10.22129823  9.040108392  3.742661746
O  12.67270137  17.29956548  3.341953075
O  13.47149358  17.02655816  0.825205566
O  15.90255254  17.22671468  13.25616739
O  18.34440816  17.36431343  0.9158669
O  17.68806616  17.68435208  3.485368667
O  15.2184782  17.15546633  2.806397616
O  12.48148433  12.67187665  3.01290127
O  13.68575476  13.00444234  0.736186712
O  16.03542005  13.06480186  12.92323983
O  18.21739064  13.13349611  1.012758495
O  17.69212074  12.93593935  3.620816102
O  15.15030591  12.86632345  2.933434141
O  13.67206658  14.99778711  2.541548977
O  18.22288946  15.27104305  2.547641996
O  11.53851196  18.82083171  5.176033505
O  11.55471422  16.16006141  5.494338479
O  12.14513744  13.54742095  5.495807752
O  15.74213064  18.83789463  4.816600766
O  16.16369549  16.21620319  5.088029776
O  15.8174941  13.6109474  5.423085826
O  0.125494063  17.09271978  2.815186703
O  20.14383393  13.41231455  2.751555516
O  17.16100046  14.67901402  9.900397036
O  16.27213995  15.21167198  7.498246848
O  13.94632634  15.3471869  6.224724015
O  11.81304739  14.81389898  7.758270737
O  12.12675767  14.93455798  10.39864864
O  14.56590352  14.82485163  9.492142853
O  17.27238864  19.36057457  9.559836848
O  15.95255839  18.62887667  7.428300845
O  13.74049008  19.56350106  6.418933149
O  11.47429126  19.44523127  7.767489319
O  12.08367732  19.36691951  10.3580197
O  14.61841095  19.30050807  9.643347012
O  16.02074425  17.02496683  9.502032158
O  11.62356372  17.13030538  8.960364354
O  18.41417905  13.33467916  11.7785382
O  17.88712617  15.88921305  12.17704699
O  17.81930083  18.56545532  12.04481052
O  13.81270439  13.28851739  11.50403013
O  14.09157487  15.89344718  11.9036607
O  13.9412457  18.57209375  12.11113207
O  9.783683323  15.21249174  9.44775996
O  9.648656146  18.84436556  9.566613189
O  12.46664514  25.59842928  3.142071561
O  13.54586131  25.07513608  0.826519463
O  15.88313818  25.13813675  12.97461955
O  17.88727909  24.66073604  1.239298395
O  17.38044159  25.2720199  3.801480408
O  14.93784136  24.53636689  3.015865021
O  12.80833116  9.252957729  3.487225249
O  13.94379436  9.58373844  1.151563407
O  16.10659693  8.985676981  13.12613372
O  18.27746384  9.182592143  1.2149862
O  17.8866483  9.310591337  3.869930243
O  15.39736425  8.910454206  3.260860215
O  13.74514334  7.15905356  2.086810983
O  18.29103092  6.964878502  2.670534106
O  12.08432578  23.72861041  4.949317768
O  11.67842629  6.023537603  5.678340487
O  11.81474321  8.663117748  5.875840825
O  16.08089014  23.26583356  4.974885932
O  15.2860295  25.76695632  5.361070217
O  16.08852938  8.834714709  5.833872549
O  19.81800348  25.27353637  2.946738316
O  0.225128699  8.727162284  2.878626899
O  17.29179409  7.162009723  10.1703521
O  15.88485147  7.379940185  7.995721481
O  14.0266552  7.169087127  6.080542404
O  12.22034756  7.17049582  8.014582106
O  12.09817655  7.166234892  10.64772185
O  14.67657883  6.775950156  10.23679129
O  17.69609969  23.18394039  9.773521983
O  16.29346901  23.32600693  7.586134752
O  13.94415585  22.78549628  6.564833357
O  11.5375272  23.45732235  7.507585911
O  12.47148193  22.91955332  9.908052997
O  15.09381621  22.58660626  9.845155442
O  15.81452316  25.06659487  9.561789803
O  11.68796252  25.3950414  9.295457912
O  18.49474282  8.705568529  11.98371987
O  18.28976899  25.87063268  12.2349347
O  17.75593969  23.30686745  12.42864293
O  13.75021841  8.451592961  12.12060863
O  13.54444831  5.793571491  12.3855767
O  13.88016469  23.7201662  11.97931902
O  9.920942696  7.52739627  9.303072679
O  9.907482861  23.4575126  9.635680949
O  7.148845911  15.08112191  9.510896863
O  6.218489099  14.76227056  11.98904212
O  3.92499028  15.01294043  -0.062273461
O  1.601133175  14.67655072  12.10260872
O  2.071213471  15.08163861  9.500774113
O  4.599616146  15.36187971  10.03529657
O  7.206143188  19.56669583  10.17085294
O  6.210103822  19.23113208  12.57576725
O  3.796328633  19.51647639  0.131796099
O  1.611130104  19.50745284  12.05349318
O  2.200408297  19.04031847  9.496860874
O  4.62127781  19.16085451  10.43039539
O  6.33991426  17.17991721  10.90452246
O  1.339590916  17.09516357  11.16294916
O  8.489848029  13.74480787  7.691045063
O  8.474801155  16.41401509  7.566956709
O  7.865581781  19.02832768  7.620242753
O  3.734567865  13.61844295  8.174200485
O  3.668940478  16.21827532  7.705297833
O  4.192630189  18.84195146  7.770328821
O  19.6856638  15.14890257  10.36941622
O  19.74871227  19.09790601  10.29815804
O  2.683579443  17.22531564  3.204894121
O  3.93592812  17.50207722  5.463399768
O  6.057330081  17.15359452  7.020003539
O  8.059829139  17.74391618  5.323167247
O  7.677987182  17.15576116  2.740976658
O  5.226202168  16.49985582  3.339494444
O  2.542779527  12.79289784  3.486491705
O  3.939614019  12.67739974  5.682227369
O  6.065105477  12.81007332  7.288493462
O  7.808352778  12.86170096  5.293290668
O  7.69242818  13.46517987  2.745242531
O  5.144739021  13.27272573  3.409191753
O  3.470864256  15.02565989  4.551777429
O  8.540492352  15.27826459  4.480915733
O  1.586751336  18.5752124  1.197826572
O  1.733945448  15.9424554  1.063059979
O  2.073219185  13.33037831  0.925840401
O  5.680289855  18.57928193  1.737805752
O  6.136648262  16.13579163  0.858604389
O  5.868532126  13.4709715  0.857065587
O  10.07541812  17.28707344  3.629425274
O  10.05377734  13.143858  3.887633656
O  8.680434003  21.24659656  8.828903722
O  3.738382862  21.1491454  8.897916652
O  5.739304173  21.099576  1.063175659
O  1.738275425  21.14256218  0.676862683
O  1.195814626  11.0745947  2.01180757
O  6.34164504  11.25585196  2.079409907
O  4.077386112  11.07218429  7.746269318
O  8.157843972  11.1526846  7.294772486
O  11.4758289  11.08861968  4.881922461
O  16.08806204  11.12095488  4.674615475
O  14.41949727  10.99249748  12.4473561
O  17.80938855  11.05224147  12.84292411
O  18.22207602  21.04135286  11.31599668
O  13.68942005  21.10992183  11.44043387
O  15.94420807  21.02745199  6.291556889
O  11.81136548  21.31666574  5.952258277
O  7.152255806  27.28782335  10.18203435
O  6.273130883  27.34792307  12.64887185
O  4.037324413  26.88849891  0.600775626
O  2.012133244  27.48071556  12.38262497
O  2.150174569  27.4160196  9.773332989
O  4.588326406  26.93417212  10.63016078
O  3.80099244  26.01183495  8.253504229
O  19.82681976  27.55175235  10.96702129
O  3.807039386  27.14770038  3.877121075
O  8.143637768  26.87074778  4.614261209
O  1.592663575  26.13338153  1.204424502
O  14.56137357  27.03982879  2.40468201
O  18.09016075  27.12767846  1.998033036
O  11.6865054  26.28161349  5.619106373
O  17.48358017  27.0682525  9.91688142
O  16.22021613  26.86798131  7.624380607
O  13.80281363  27.41810681  6.751921216
O  11.42193401  27.6673558  7.83528732
O  12.22900172  27.7501261  10.37204024
O  14.82114396  27.49024664  9.779329249
O  13.8088393  26.4147137  11.98058232
O  9.739000287  27.14741972  9.776306608
O  2.590007789  2.947145468  9.974730207
O  5.25265914  3.087124313  9.893975668
O  3.878545734  3.480744643  7.674968184
O  -0.000974976  3.353538971  10.37614985
O  17.52574877  2.813976508  9.895357897
O  18.22457551  3.471597677  12.38604614
O  7.591335899  29.02461424  3.220208849
O  5.013317753  29.49142704  3.817150804
O  5.737747637  28.87515011  1.327655979
O  17.69757841  29.10394715  3.668974786
O  15.0825542  29.54683618  3.283132965
O  15.95167715  28.34738481  5.486743331
O  6.14288623  3.624863052  1.211139682
O  15.67550395  3.734227686  5.290577188
O  16.14590754  2.745622316  7.699636582
O  4.207233403  28.62478127  8.626853282
O  3.742939679  28.75574149  6.016245773
O  17.56085861  28.39595813  12.16787271
O  6.337774245  2.484731316  12.20272161
O  18.09158131  29.61903308  1.084994551
Om  8.146127554  0.931454201  8.963192091
Sim  8.529298873  2.474795078  8.954429268
Om  1.867667719  1.27395476  0.802580649
Sim  2.395392838  2.712052881  0.334839308
Om  13.5377213  31.43060804  13.1180331
Sim  14.37698135  30.08172596  13.00235308
Hm  13.53263637  0.281079382  11.95448275
Om  13.47535887  0.881355777  11.11452324
Sim  13.68048847  2.469128292  11.05217516
Om  1.198910075  31.08005885  2.142156485
Sim  1.449886593  29.56759602  2.474264525
Om  11.33914947  30.88203901  3.678204748
Sim  11.48606258  29.3416262  4.054325214
Om  11.46860084  1.207119458  6.566938499
Sim  12.43731414  2.485426399  6.505363789
Hm  8.047479124  32.05401758  7.981526917
Om  8.071514071  31.30038968  7.225086921
Sim  7.724473982  29.73967242  7.117789153
Hd  8.033313195  2.07022263  2.292638233
Hd  9.540683253  -0.999341651  0.560584964
Od  7.938869297  1.132556196  2.540840131
Od  8.01803879  -0.40047738  0.271046834
Sid  7.111175531  0.171675836  1.446520747
Hd  21.54160081  32.79395899  13.51570391
Hd  19.04179225  31.27372534  9.279729709
Od  20.97614918  31.9033721  12.17180803
Od  19.82093305  31.36107232  9.861969184
Sid  19.55156969  31.84635443  11.42125244
Hd  1.263616818  -0.399875767  8.617269633
Hd  3.586858267  1.888865557  6.188743233
Od  1.667297438  -0.12800195  7.762378142
Od  3.398300717  0.934056196  6.098874659
Sid  3.253543476  0.161416036  7.546621187
Hd  19.18496422  -0.154236247  6.770094557
Od  18.55410862  0.329314201  4.292340117
Od  18.21883877  -0.270984706  6.831326452
Sid  17.44166984  0.008223393  5.406527879
Or  7.878476919  3.289071951  10.23925639
Or  8.018502335  3.336874039  7.628291144
Or  10.14944084  2.676063853  9.095303368
Or  3.929175589  1.071755176  8.745956321
Or  18.88201597  1.156308806  11.44587578
Or  12.33278283  3.211716564  10.50013467
Or  14.88432084  2.879063071  10.03265956
Or  14.01388703  3.144091414  12.5175318
Or  2.3303081  29.35314474  3.866867362
Or  2.277069952  28.75718061  1.27380903
Or  20.08855126  28.68786926  2.672671651
Or  6.410344113  31.21667883  2.414301033
Or  10.08872196  28.48770113  3.800378879
Or  12.5821249  28.61477439  3.068597147
Or  11.9450814  28.97139719  5.607002074
Or  16.42937412  30.91858439  5.07999531
Or  5.800320702  1.014345411  0.876622811
Or  3.977192212  2.743764929  -0.057567165
Or  2.135209756  3.689281201  1.61238842
Or  16.36044789  1.218300104  5.556730344
Or  13.98082675  2.014052879  6.286984441
Or  11.95820332  3.391047493  5.223884832
Or  12.40048313  3.415759398  7.853500357
Or  4.130863933  30.97189054  7.497761459
Or  6.142757141  29.35964187  6.96153136
Or  8.275624124  28.89160396  8.419533272
Or  8.473562801  29.22894018  5.757506297
Or  18.47511722  30.88532692  12.17785804
Or  16.007907  30.36210787  12.98664382
Or  14.01914909  29.1105806  11.71459318
Or  1.591794203  3.288265406  12.4356767
Or  14.01851793  29.14505496  0.923410099
N3  0.199865833  17.10142079  7.968152516
H3  0.929055625  17.02383146  7.251287646
H3  -0.342621192  17.93829565  7.728697017
H3  -0.425445916  16.30256946  7.816566293
N3  4.017971063  9.779920538  12.18031121
H3  4.592579738  9.833496974  11.33172527
H3  4.450890582  10.43875449  12.83722003
H3  3.101042987  10.19261156  11.92454568
N3  10.52492192  17.04123133  -1.159758429
H3  9.659138529  17.58782762  -1.214017653
H3  10.9387546  17.26617675  -0.248229815
H3  10.23271863  16.05980027  -1.099417192
N3  10.47192917  30.6918508  0.801918616
H3  10.38979059  29.63280281  0.624471265
H3  10.68250923  30.82329679  1.816458214
H3  11.26549706  31.05791183  0.248895608
N3  10.27555476  27.88473781  13.84137527
H3  10.57872637  27.46783071  14.72988689
H3  10.86124159  27.47344555  13.10592766
H3  9.321473383  27.5462841  13.67250885
N3  16.14841467  10.32666841  9.894216002
H3  16.24329599  9.783194505  9.028871242
H3  16.8935145  11.03147711  9.856414251
H3  15.27051792  10.8492916  9.799820928
N3  1.266152968  10.99865986  11.24166867
H3  1.33814811  11.08953989  10.22226319
H3  1.003084071  11.92807855  11.58735795
H3  0.454452586  10.39489962  11.41399075
N3  7.199814895  -0.340262859  11.18783454
H3  6.262542166  0.074186031  11.2535566
H3  7.099285564  -1.317748812  10.89192078
H3  7.702376385  0.197432952  10.40563405
Hm  7.630942787  -0.315511686  12.22862326
N3  18.69958907  0.538267122  1.738548496
H3  17.93567264  0.234846188  1.128851301
H3  18.4659096  0.432833351  3.230158217
H3  19.49933855  -0.10375255  1.585179111
Hd  18.98642252  1.464741458  1.405410667
N3  11.32588188  31.92656436  8.688004811
H3  10.37921214  32.12745371  9.037457391
H3  11.99420839  32.15623984  9.437839134
H3  11.39044941  30.91946321  8.50700168
Hm  11.4622498  32.75032498  7.456707734
N3  13.37391638  -0.051361032  2.365096091
H3  13.41783294  -0.301935337  1.300300864
H3  12.55216695  -0.522556706  2.897059514
H3  14.24258442  -0.375827847  2.81281157
Hm  13.31720051  0.967905512  2.476653259
N3  3.063456634  30.43483008  11.84042192
H3  2.828933518  29.4365441  11.88771077
H3  3.655509611  30.63968882  12.65307526
H3  3.612404945  30.58294918  10.98777877
Hm  1.770832562  31.26113208  11.97077138
N3  1.403717965  0.783158465  3.794919033
H3  2.117131968  0.711300453  4.536915586
H3  1.571691893  1.634013395  3.247685478
H3  1.390410073  -0.138134922  3.029627142
Hm  0.460157588  0.82516158  4.218661431
N3  9.470838788  32.42630868  4.93571145
H3  10.13855726  31.74825943  4.450219814
H3  10.09466975  33.07576  5.469689165
H3  8.881252457  32.89428016  4.223492226
Hm  8.877647159  31.94390129  5.64395507
